# Supplementary material for: Deregulated Expression of Immune Checkpoints on Circulating CD4 T Cells May Complicate Clinical Outcome and Response to Treatment with Checkpoint Inhibitors in Multiple Myeloma Patients
Source: Int J Mol Sci. 2021 Aug 27;22(17):9298. doi: 10.3390/ijms22179298 (PMC8431347; doi:10.3390/ijms22179298)
Supplement: Supplementary file 1 [file ijms-22-09298-s001.zip]

Archive with 1 entries (1 files):
- ijms-1331761-supplementary.pdf
